# Supplementary material for: Investigations into Determinants of Blueberry Coating Effectiveness
Source: Foods. 2022 Dec 30;12(1):174. doi: 10.3390/foods12010174 (PMC9818727; doi:10.3390/foods12010174)
Supplement: Supplementary file 1 [file foods-12-00174-s001.zip]

Archive with 1 entries (1 files):
- foods-2075528-supplementary.pdf
